# Supplementary material for: Detection of a pederin‐like compound using a dilution‐to‐extinction‐based platform for the isolation of marine bacteria in drug discovery strategies
Source: Microb Biotechnol. 2020 Oct 23;14(1):241–50. doi: 10.1111/1751-7915.13679 (PMC7888454; doi:10.1111/1751-7915.13679)
Supplement: Supplementary file 2 — Table S1. Cytotoxic activity (measured as growth inhibition, in %) for the 28 active cultures obtained against the cancer cell lines. The threshold for antitumor activity was established for inhibition values below 25% in three of the four cancer cell lines tested. [file MBT2-14-241-s002.xlsx]

## Sheet: Hoja1
	Colon	Lung-NSCLC	Breast	Pancreas
Culture extract aliquot	HT29	A549	MDA-MB-231	PSN1
POS-ANN-17-096-MIC-01/ALI/755	-17.1	-51.6	-81	-74.6
POS-ANN-17-096-MIC-01/ALI/943	-19.4	-62.4	-75.1	-67.4
POS-ANN-17-096-MIC-01/ALI/1135	24.8	10.8	-26.2	-1.9
POS-ANN-17-096-MIC-01/ALI/2246	-18.2	-22.9	-51.1	-69.2
POS-ANN-17-096-MIC-01/ALI/2571	-11.5	-38.4	-46.8	-65.6
POS-ANN-17-096-MIC-01/ALI/2600	-22	-65.3	-77.3	-71.8
POS-ANN-17-096-MIC-01/ALI/2743	-27.7	-79.6	-87.6	-73.6
POS-ANN-17-096-MIC-01/ALI/3119	-15.3	-66.4	-64.4	-65.5
POS-ANN-17-096-MIC-01/ALI/3326	-23.2	-59.3	-77.3	-71.8
POS-ANN-17-096-MIC-01/ALI/3489	-26.6	-55.7	-71.3	-68.2
POS-ANN-17-096-MIC-01/ALI/3925	-17.5	-58.1	-64.4	-70.9
POS-ANN-17-096-MIC-01/ALI/4321	-23.2	-56.9	-74.7	-69.1
POS-ANN-17-096-MIC-01/ALI/5079	-18.4	-80.1	-84.8	-70
POS-ANN-17-096-MIC-01/ALI/5311	-19.5	-69.3	-71.1	-50.2
POS-ANN-17-096-MIC-01/ALI/5329	-21.8	-53.7	-79.7	-68.2
POS-ANN-17-096-MIC-01/ALI/5950	-21.8	-51.3	-81.4	-69.1
POS-ANN-17-096-MIC-01/ALI/5999	-28.5	-56.1	-71.9	-67.3
POS-ANN-17-096-MIC-01/ALI/6009	-28.5	-40.5	-54	-58.3
POS-ANN-17-096-MIC-01/ALI/6959	-28.5	-65.3	-83.3	-70.8
POS-ANN-17-096-MIC-01/ALI/7394	-19.5	-49.7	-67.9	-62.7
POS-ANN-17-096-MIC-02/ALI/1464	-2.8	-67.6	-70.6	-59.4
POS-ANN-17-096-MIC-03/ALI/1151	-17.4	-50	-78.2	-68.7
POS-ANN-17-096-MIC-03/ALI/3454	-23.5	-40.4	-71.6	-50.2
POS-ANN-17-096-MIC-03/ALI/5109	-14.3	-53.7	-76.3	-56.3
POS-ANN-17-096-MIC-03/ALI/5185	-8.6	-19	-72.9	-56.3
POS-ANN-17-096-MIC-04/ALI/061	-10.9	-24.2	-54.1	-57.9
POS-ANN-17-096-MIC-04/ALI/1622	-5.8	-31.2	-66.5	-62
POS-ANN-17-096-MIC-04/ALI/1903	-17.1	-30	-61.3	-62.9
